# Supplementary material for: Semiconductor Work and the Risk of Spontaneous Abortion: A Systematic Review and Meta-Analysis
Source: Int J Environ Res Public Health. 2019 Nov 21;16(23):4626. doi: 10.3390/ijerph16234626 (PMC6926641; doi:10.3390/ijerph16234626)
Supplement: Supplementary file 1 [file ijerph-16-04626-s001.zip]

Archive with 1 entries (1 files):
- Supplementary_Semiconductor and Spontanoeus abortion_systematic and meta-analysis_191120.docx
